# Supplementary material for: Cytosine Methylation in Genomic DNA and Characterization of DNA Methylases and Demethylases and Their Expression Profiles in Viroid-Infected Hop Plants (Humulus lupulus Var. ‘Celeia’)
Source: Cells. 2022 Aug 19;11(16):2592. doi: 10.3390/cells11162592 (PMC9406385; doi:10.3390/cells11162592)
Supplement: Supplementary file 1 [file cells-11-02592-s001.zip]

Archive with 2 entries (2 files):
- cells-1816841 supplementary figures.pdf
- Supplementary Tables.XLSX
